# Supplementary material for: Fast-Evolving Alignment Sites Are Highly Informative for Reconstructions of Deep Tree of Life Phylogenies
Source: Microorganisms. 2023 Oct 5;11(10):2499. doi: 10.3390/microorganisms11102499 (PMC10609509; doi:10.3390/microorganisms11102499)
Supplement: Supplementary file 1 [file microorganisms-11-02499-s001.zip]

Archive with 1 entries (1 files):
- microorganisms-2562894-supplementary.pdf
